# Supplementary material for: Study on Fluorescence Recognition of Fe3+, Cr2O72− and p-Nitrophenol by a Cadmium Complex and Related Mechanism
Source: Molecules. 2023 Feb 15;28(4):1848. doi: 10.3390/molecules28041848 (PMC9965397; doi:10.3390/molecules28041848)
Supplement: Supplementary file 1 [file molecules-28-01848-s001.zip]

Archive with 1 entries (1 files):
- molecules-2149372-supplementary.pdf
